# Supplementary material for: Identification of novel hub genes for Alzheimer’s disease associated with the hippocampus using WGCNA and differential gene analysis
Source: Front Neurosci. 2024 Mar 7;18:1359631. doi: 10.3389/fnins.2024.1359631 (PMC10954837; doi:10.3389/fnins.2024.1359631)
Supplement: Supplementary file 4 [file Data_Sheet_4.ZIP]

Archive with 4 entries (4 files):
- darkgreen module gene.xlsx
- Differentially expressed genes.csv
- light yellow module gene.xlsx
- vennData.csv
