# Supplementary material for: Identification of novel hub genes for Alzheimer’s disease associated with the hippocampus using WGCNA and differential gene analysis
Source: Front Neurosci. 2024 Mar 7;18:1359631. doi: 10.3389/fnins.2024.1359631 (PMC10954837; doi:10.3389/fnins.2024.1359631)
Supplement: Supplementary file 4 [file Data_Sheet_4.ZIP › darkgreen module gene.xlsx]

## Sheet: Sheet1
Gene	Module	MM_R	MM_pvalue
ZNF385D	darkgreen	-0.800732	3.34411e-15
ZMYND12	darkgreen	0.832789	2.62102e-17
ZMYND10	darkgreen	0.832174	2.90395e-17
YAP1	darkgreen	0.894043	6.04387e-23
WLS	darkgreen	0.900794	8.97769e-24
WDR49	darkgreen	0.862755	1.00625e-19
VANGL2	darkgreen	0.808816	1.07372e-15
TSPAN6	darkgreen	0.817787	2.85275e-16
TRIP6	darkgreen	0.865941	5.16044e-20
TRAF3IP2	darkgreen	0.80485	1.88716e-15
TMEM218	darkgreen	0.910367	4.69073e-25
TJP2	darkgreen	0.812827	5.98852e-16
TGIF1	darkgreen	0.874822	7.30092e-21
TCTN1	darkgreen	0.809675	9.48556e-16
SYNC	darkgreen	0.884922	6.53781e-22
SSPN	darkgreen	0.823338	1.21071e-16
SOX9	darkgreen	0.833677	2.25907e-17
SNTB1	darkgreen	0.884402	7.44308e-22
SLC9A9	darkgreen	0.85238	7.92481e-19
SLC47A2	darkgreen	0.836344	1.43778e-17
SLC2A10	darkgreen	0.836575	1.38222e-17
SLC1A1	darkgreen	-0.805279	1.77653e-15
SLC14A1	darkgreen	0.803791	2.18912e-15
SEC11A	darkgreen	0.820911	1.76735e-16
RSPH1	darkgreen	0.809228	1.01176e-15
RNASE4	darkgreen	0.871924	1.40422e-20
RHOBTB3	darkgreen	0.818021	2.75309e-16
RFXANK	darkgreen	0.82864	5.19033e-17
RFX2	darkgreen	0.868057	3.28039e-20
RARRES3	darkgreen	0.871359	1.59225e-20
PRRX1	darkgreen	0.878694	2.96972e-21
PRDX6	darkgreen	0.87333	1.02432e-20
PRCP	darkgreen	0.800562	3.4229e-15
PMP2	darkgreen	0.800282	3.55694e-15
PLTP	darkgreen	0.912264	2.51277e-25
PLSCR4	darkgreen	0.845543	2.83856e-18
PLEKHA7	darkgreen	0.85523	4.56834e-19
PLCE1	darkgreen	0.834905	1.83657e-17
PLCD1	darkgreen	0.811508	7.26757e-16
PHGDH	darkgreen	0.869085	2.62479e-20
PDLIM3	darkgreen	0.81035	8.60268e-16
PAX6	darkgreen	0.824551	9.99869e-17
PABPC1	darkgreen	0.822299	1.42459e-16
OFD1	darkgreen	0.814707	4.53302e-16
ODC1	darkgreen	0.835531	1.6517e-17
NTRK2	darkgreen	0.807216	1.35015e-15
NMB	darkgreen	0.802482	2.62653e-15
NFIA	darkgreen	0.803958	2.13869e-15
NEK11	darkgreen	0.825805	8.19201e-17
NEK1	darkgreen	0.80795	1.21566e-15
MYO5C	darkgreen	0.820723	1.81939e-16
MSN	darkgreen	0.805182	1.80111e-15
MGST1	darkgreen	0.803143	2.39623e-15
MATN2	darkgreen	0.813525	5.40229e-16
IQSEC2	darkgreen	0.815043	4.31131e-16
MAPRE1	darkgreen	0.816169	3.64217e-16
MAOB	darkgreen	0.818399	2.59892e-16
LTBP3	darkgreen	0.853497	6.39486e-19
LRRC23	darkgreen	0.822867	1.30354e-16
ITGB4	darkgreen	0.80733	1.32839e-15
IRX3	darkgreen	0.809275	1.00505e-15
IQCK	darkgreen	0.853753	6.08644e-19
IL17D	darkgreen	0.861227	1.37789e-19
HSPB8	darkgreen	0.904404	3.05963e-24
HSPB6	darkgreen	0.851672	9.07182e-19
HSDL2	darkgreen	0.801501	3.00828e-15
HEPH	darkgreen	0.805093	1.82374e-15
GRAMD2B	darkgreen	0.894454	5.40034e-23
GORASP1	darkgreen	0.837405	1.19869e-17
GOLIM4	darkgreen	0.826322	7.5425e-17
GMPR	darkgreen	0.870691	1.8458e-20
GLIS3	darkgreen	0.846989	2.17857e-18
FXYD1	darkgreen	0.836906	1.30601e-17
FRMPD2	darkgreen	0.811353	7.43358e-16
FGF2	darkgreen	0.815908	3.78786e-16
FAM189A2	darkgreen	0.875502	6.24699e-21
FAM181A	darkgreen	0.806805	1.43149e-15
ERLIN2	darkgreen	0.822243	1.43711e-16
ERBB2	darkgreen	0.884689	6.9297e-22
EPB41L5	darkgreen	0.830002	4.15568e-17
EMP3	darkgreen	0.814027	5.01472e-16
EMP1	darkgreen	0.853445	6.45901e-19
EFEMP1	darkgreen	0.929903	3.47321e-28
ECM2	darkgreen	0.857678	2.81922e-19
DYNLRB2	darkgreen	0.881768	1.42194e-21
DTNA	darkgreen	0.814408	4.73916e-16
DPYSL3	darkgreen	0.916568	5.77696e-26
DNALI1	darkgreen	0.829803	4.29371e-17
DNAH9	darkgreen	0.813532	5.3968e-16
CYBRD1	darkgreen	0.930818	2.35746e-28
CTPS2	darkgreen	0.817273	3.08381e-16
CSRP2	darkgreen	0.890716	1.4758e-22
CRLF1	darkgreen	0.810847	8.00258e-16
COMT	darkgreen	0.817619	2.92635e-16
CNPY4	darkgreen	0.835403	1.68775e-17
CNN3	darkgreen	0.882766	1.11477e-21
CLN5	darkgreen	0.802033	2.7951e-15
CFAP300	darkgreen	0.849717	1.3124e-18
CDC42EP4	darkgreen	0.854791	4.97699e-19
CD99	darkgreen	0.803175	2.38544e-15
CCDC81	darkgreen	0.857845	2.7271e-19
CAPS	darkgreen	0.821148	1.70358e-16
C9orf24	darkgreen	0.82771	6.03387e-17
C6orf52	darkgreen	0.818473	2.56997e-16
C22orf15	darkgreen	0.810512	8.40204e-16
C1S	darkgreen	0.862518	1.0568e-19
C1orf87	darkgreen	0.841335	6.03916e-18
BCAR3	darkgreen	0.833228	2.43564e-17
BBOX1	darkgreen	0.837406	1.19848e-17
APLNR	darkgreen	0.80449	1.98505e-15
ANXA2	darkgreen	0.801626	2.95699e-15
ANXA1	darkgreen	0.899904	1.16354e-23
ANTXR2	darkgreen	0.819529	2.18668e-16
ANTXR1	darkgreen	0.818011	2.75712e-16
ANKRD35	darkgreen	0.840946	6.46767e-18
ANG	darkgreen	0.839141	8.87417e-18
AKR7A2	darkgreen	0.801496	3.01041e-15
AK1	darkgreen	0.825808	8.18874e-17
AHNAK	darkgreen	0.809663	9.50195e-16
AHCYL1	darkgreen	0.836696	1.35383e-17
AGT	darkgreen	0.810343	8.61092e-16
AEBP1	darkgreen	0.807496	1.2973e-15
ADD3	darkgreen	0.814606	4.60117e-16
ACKR3	darkgreen	0.880096	2.12789e-21
