# Supplementary material for: Identification of novel hub genes for Alzheimer’s disease associated with the hippocampus using WGCNA and differential gene analysis
Source: Front Neurosci. 2024 Mar 7;18:1359631. doi: 10.3389/fnins.2024.1359631 (PMC10954837; doi:10.3389/fnins.2024.1359631)
Supplement: Supplementary file 4 [file Data_Sheet_4.ZIP › Differentially expressed genes.csv]

	logFC	P.Value
GEM	-0.679069308	1.34E-14
S100A6	-0.607895365	2.46E-11
RGS1	-1.95392963	1.33E-09
EMP1	-0.977959924	1.04E-08
PFKFB3	-0.52075409	1.42E-08
YAP1	-0.706374957	2.96E-08
TGFBR3	-0.705837504	6.09E-08
NUPR1	-0.902003265	7.00E-08
SYNM	-0.702679232	1.08E-07
TPST1	-0.550075098	1.14E-07
3-Mar	-0.704819324	1.33E-07
CD163	-1.297157782	1.50E-07
FOS	-1.286165728	1.69E-07
SERPINA3	-1.260828183	1.83E-07
CCL2	-1.103395619	2.45E-07
CD44	-1.154205858	2.85E-07
GLIS3	-0.776320178	5.06E-07
JUNB	-0.620143367	8.33E-07
C1S	-0.759037843	8.42E-07
JUN	-0.545801915	9.12E-07
TSPAN6	-0.751016068	1.18E-06
CXCR4	-0.619109181	1.23E-06
LZTS1	0.826983239	1.37E-06
HSPB8	-0.73092494	1.62E-06
ZFP36L1	-0.669756156	1.63E-06
GYG2	-0.71394766	1.88E-06
CHST6	-0.654051122	2.01E-06
FAM181A	-0.574754078	2.59E-06
KCNIP1	0.613142243	2.79E-06
RNASE4	-0.728944068	3.06E-06
SPARC	-0.7073192	3.09E-06
TPD52L1	-0.635299678	3.98E-06
GMPR	-0.73739541	4.03E-06
AHNAK	-0.633343854	4.51E-06
MAOB	-0.771572529	4.64E-06
PRRX1	-0.561771943	5.05E-06
ZFP36	-0.833461613	5.10E-06
S100A10	-0.655448193	6.04E-06
CSPG5	0.65772965	6.11E-06
GADD45G	-0.502174911	6.81E-06
FXYD7	0.592835092	6.99E-06
TGIF1	-0.511737311	9.60E-06
PLSCR4	-0.579583157	9.72E-06
SYTL4	-0.866836292	1.05E-05
SLC11A1	-0.595789338	1.13E-05
VASN	-0.537662701	1.58E-05
SYNC	-0.504762218	1.65E-05
HVCN1	-0.556798125	1.69E-05
ITPKB	-0.552261774	1.80E-05
EFHD2	0.557548311	1.84E-05
C21orf62	-0.586602901	2.23E-05
APLNR	-0.903525508	2.27E-05
FAM189A2	-0.549981803	2.36E-05
MAPK4	-0.622185603	2.48E-05
MYBPC1	-0.688086146	2.49E-05
ANXA1	-0.882696381	2.67E-05
DTNA	-0.67470922	2.68E-05
LYVE1	-0.525481964	2.88E-05
ANGPT1	-0.821582864	2.97E-05
GJA1	-0.732109481	3.08E-05
SORBS1	-0.62290592	3.36E-05
RASL12	-0.730023992	3.54E-05
AQP1	-0.576885044	3.55E-05
SLC14A1	-1.047069569	3.57E-05
DUSP1	-0.826342438	3.58E-05
SERPINA5	-0.914466645	3.71E-05
CD99	-0.645253139	3.75E-05
CA10	0.741698712	3.83E-05
MGST1	-0.840552004	4.14E-05
DDR2	-0.663323605	4.24E-05
ACKR3	-0.611076759	4.46E-05
ANXA2	-0.582605909	4.70E-05
GRAMD2B	-0.520124134	4.83E-05
SEMA5A	0.519433953	4.96E-05
C11orf96	-0.587678372	6.39E-05
WLS	-0.58319733	6.46E-05
RANBP3L	-0.571307766	8.21E-05
PALLD	-0.622780507	8.56E-05
ECM2	-0.869830678	9.10E-05
SLC7A2	-0.639905816	9.28E-05
CCDC3	0.509496755	0.000105928
BAG3	-0.862296932	0.000118679
MKX	-0.538882475	0.000129875
ARPP21	0.591691277	0.000135288
ASPHD1	0.510802752	0.000136558
HILPDA	-0.546822308	0.000137079
C1orf87	-0.651808621	0.000139026
BCAR3	-0.53943447	0.000144435
TJP2	-0.520436648	0.000151682
AKR1C3	-0.566403263	0.000168071
TNNT2	0.556505179	0.000174954
CSRP2	-0.516028481	0.000177951
EFCAB1	-0.895531369	0.000184148
GADD45B	-0.532514667	0.000245796
SRGN	-0.529979605	0.000279848
BTBD17	0.501905798	0.000308715
ANGPTL4	-0.792230623	0.000313375
ALDH1A2	0.669619338	0.000330169
PDE1B	0.527676338	0.000332348
STXBP6	0.591485212	0.000333017
MCL1	-0.512632707	0.000341276
NCALD	0.819642181	0.000368854
CXCL14	0.586157333	0.000384094
RARRES2	-0.555158442	0.000386468
CYBRD1	-0.549646667	0.00038731
C9orf135	-0.502528628	0.000407893
CPVL	-0.586670236	0.00042345
YBX3	-0.621340982	0.000431927
IRX3	-0.628795679	0.000482537
CEBPD	-0.584625252	0.000504269
S100A4	-0.610482181	0.000510832
ADRA1B	0.581313091	0.000544784
SRPX	-0.696413618	0.000551248
RNF112	0.508950582	0.000554438
ADM	-0.88284996	0.000579305
SLC35F1	0.517929073	0.000584111
GAD1	1.205951119	0.000585653
C7orf61	-0.539166678	0.000625211
RHBDL3	0.551428512	0.000645126
CYR61	-0.645020879	0.000663084
HSPB1	-0.593860431	0.000673617
MATN2	-0.523380189	0.000691991
SSPN	-0.502545427	0.000765613
RARRES3	-0.530223571	0.000791778
BBOX1	-0.524440744	0.000797348
CAPS	-0.825289481	0.000818345
HSPA1B	-0.889312979	0.000860619
CFAP300	-0.705670049	0.000869541
SLC39A12	-0.671363979	0.00090199
MATK	0.504195162	0.000978931
EFEMP1	-0.661213131	0.001007685
CACNG2	0.639034276	0.001075947
CHRNA1	0.544026245	0.001078292
SLC47A1	0.569937771	0.001096826
GOLIM4	-0.504531761	0.001116144
C11orf88	-0.844742166	0.001405932
CPLX1	0.68561464	0.001441989
TMIE	-0.530430693	0.001541349
GALNT15	-0.575590485	0.001630416
SOX9	-0.53369772	0.001644462
DYNLRB2	-0.658458995	0.001676259
ADCY1	0.596038009	0.001879509
HSPA1A	-0.911195924	0.001903839
HLA-DQA1	-0.519134515	0.001916531
IGFBP7-AS1	-0.613570562	0.001931457
BCL11A	0.534953601	0.001948498
FHL2	0.582078706	0.001965505
SLC16A9	-0.583528706	0.002062652
RGS4	0.763374545	0.002207883
SFRP2	-0.786182839	0.00228945
CALB2	0.683135671	0.002340054
CAPSL	-0.630731034	0.002410457
PTPRT	0.501648759	0.002603639
SV2A	0.519038624	0.003111326
ZNF365	0.507779291	0.003165312
FAM183A	-0.909932571	0.003202184
COL8A1	-0.510733673	0.003293318
CPLX2	0.584667426	0.003576203
KCNT1	0.532928965	0.004022701
AEBP1	-0.635792596	0.004063408
SPAG6	-0.610166707	0.004302674
KCNQ3	0.684277664	0.004327302
DLGAP2	0.541931241	0.004383875
FABP5	-0.569576615	0.004520318
CARMIL2	0.533984189	0.004534295
ABCA1	-0.534975798	0.004638306
SLC47A2	-0.889310191	0.004657945
ALOX5AP	-0.503424188	0.00493322
PACSIN1	0.509748155	0.005261379
DEPP1	-0.765894977	0.005334301
CD24	-0.577513409	0.005621163
DAAM1	-0.560054391	0.005869966
HBB	0.508393877	0.005972969
ITGB4	-0.562406242	0.00598505
TSPAN7	0.560657851	0.006126673
GAD2	0.530076529	0.006155098
RAB26	0.567502642	0.007102233
FGF12	0.576772141	0.00735654
CXCL8	-0.506042021	0.007821291
RAP1GAP2	0.568545688	0.008065697
GRP	0.528696146	0.008284874
CALY	0.518530773	0.008427399
CYP4X1	0.513235415	0.008943557
SLCO4A1	-0.777414526	0.009050217
CARNS1	0.533547361	0.009266105
GLDN	0.637972589	0.010190029
PRDM8	0.595316837	0.010461146
LINC01094	-0.656580069	0.011464454
PCP4	0.620960739	0.011667092
CDKN1A	-0.562582103	0.012848578
BEX1	0.632121878	0.013202447
ATP6V1G2	0.576714286	0.013251047
GRM1	0.534529768	0.013985978
ANO3	0.735883006	0.014796782
PDYN	0.706805749	0.015293804
NSG2	0.644499494	0.015724993
SCGN	0.718425104	0.016344078
AQP4	-0.600748282	0.016600275
VIP	0.583580655	0.017133456
PNKD	0.505075869	0.017389854
GRIA2	0.521471177	0.017663604
CHI3L2	-0.557639826	0.017710526
NEFL	0.596720871	0.018413144
HBA2	0.516910343	0.018678885
FLRT3	0.526193296	0.020974936
CHGA	0.665104761	0.02107581
GABRG2	0.655070543	0.021817959
NECAB1	0.615904149	0.022217295
NSG1	0.568899064	0.022622018
RALYL	0.518680156	0.026048446
PIANP	0.516942629	0.031514884
OPCML	0.58522739	0.031630536
CHGB	0.872119907	0.032163702
PCDH20	0.645650953	0.033997437
SST	0.609862704	0.034690038
ANKRD37	-0.53808923	0.036371976
INA	0.647480849	0.037585247
CNR1	0.586444365	0.038902435
SYT13	0.773101576	0.040434081
VSNL1	0.699742896	0.041957486
DNAJB1	-0.548382819	0.043376595
CPNE4	0.763093528	0.043877844
SYT4	0.541363622	0.045707903
BCL11B	0.515361849	0.046216543
SNCB	0.500048185	0.046563682
