# Supplementary material for: Identification of novel hub genes for Alzheimer’s disease associated with the hippocampus using WGCNA and differential gene analysis
Source: Front Neurosci. 2024 Mar 7;18:1359631. doi: 10.3389/fnins.2024.1359631 (PMC10954837; doi:10.3389/fnins.2024.1359631)
Supplement: Supplementary file 4 [file Data_Sheet_4.ZIP › light yellow module gene.xlsx]

## Sheet: Sheet1
Gene	Module	MM_R	MM_pvalue
ZBED8	lightyellow	0.850836	1.06297e-18
XPO1	lightyellow	0.814075	4.97918e-16
XBP1	lightyellow	0.860528	1.58883e-19
SUGT1	lightyellow	0.93682	1.61716e-29
STIP1	lightyellow	0.92342	4.68542e-27
RCC1	lightyellow	0.836485	1.40367e-17
PTGES3	lightyellow	0.813468	5.44769e-16
PRPF4B	lightyellow	0.842904	4.56919e-18
PDIA4	lightyellow	0.827426	6.31654e-17
PCBD1	lightyellow	0.847107	2.13156e-18
PAPOLA	lightyellow	0.814411	4.73718e-16
P4HA2	lightyellow	0.821704	1.56282e-16
NMRAL1	lightyellow	-0.860871	1.48162e-19
NAT6	lightyellow	-0.833449	2.34716e-17
MXD1	lightyellow	0.873894	9.01832e-21
MRPS6	lightyellow	0.814958	4.36609e-16
MRPS16	lightyellow	-0.813831	5.16301e-16
MANF	lightyellow	0.84277	4.68007e-18
LMAN2L	lightyellow	0.833075	2.49854e-17
KHDC4	lightyellow	0.819553	2.17868e-16
ITCH	lightyellow	-0.853895	5.92134e-19
IRF2BP2	lightyellow	0.843135	4.38433e-18
IFRD1	lightyellow	0.800967	3.23779e-15
HSPH1	lightyellow	0.820859	1.78158e-16
HSPD1	lightyellow	0.917648	3.94548e-26
HSPB1	lightyellow	0.856415	3.6202e-19
HSPA8	lightyellow	0.802668	2.55969e-15
HSPA4L	lightyellow	0.854186	5.59718e-19
HSPA1L	lightyellow	0.87232	1.28534e-20
HSPA1B	lightyellow	0.91163	3.10057e-25
HSPA1A	lightyellow	0.921826	8.57626e-27
HSP90B1	lightyellow	0.801522	2.99968e-15
GTF2E2	lightyellow	0.802914	2.47359e-15
GPN2	lightyellow	-0.804214	2.06339e-15
FXR1	lightyellow	0.869327	2.49005e-20
FKBP4	lightyellow	0.910994	3.82199e-25
E4F1	lightyellow	-0.808853	1.06794e-15
DNAJB4	lightyellow	0.88058	1.89444e-21
DNAJB11	lightyellow	0.821278	1.66984e-16
DNAJB1	lightyellow	0.921688	9.0321e-27
DNAJA1	lightyellow	0.955643	4.39685e-34
DEDD2	lightyellow	0.861828	1.21808e-19
CKS2	lightyellow	0.817528	2.96695e-16
CHORDC1	lightyellow	0.9828	1.84264e-46
CHMP6	lightyellow	-0.857174	3.11597e-19
CES2	lightyellow	-0.883832	8.57391e-22
CD2BP2	lightyellow	-0.830584	3.7768e-17
CCT3	lightyellow	0.803574	2.25646e-15
CCDC117	lightyellow	0.90391	3.55451e-24
CACYBP	lightyellow	0.851695	9.03169e-19
C7orf61	lightyellow	0.893734	6.57308e-23
AHSA1	lightyellow	0.953509	1.78743e-33
