# Supplementary material for: Identification of novel hub genes for Alzheimer’s disease associated with the hippocampus using WGCNA and differential gene analysis
Source: Front Neurosci. 2024 Mar 7;18:1359631. doi: 10.3389/fnins.2024.1359631 (PMC10954837; doi:10.3389/fnins.2024.1359631)
Supplement: Supplementary file 4 [file Data_Sheet_4.ZIP › vennData.csv]

GEN(DEGs)	GEN(dark green)	GEN(light yellow)	GEN(DEGs)|GEN(dark green)	GEN(DEGs)|GEN(light yellow)
GEM	ZNF385D	ZBED8	EMP1	C7orf61
S100A6	ZMYND12	XPO1	YAP1	HSPB1
RGS1	ZMYND10	XBP1	GLIS3	HSPA1B
PFKFB3	WDR49	SUGT1	C1S	HSPA1A
TGFBR3	VANGL2	STIP1	TSPAN6	DNAJB1
NUPR1	TRIP6	RCC1	HSPB8
SYNM	TRAF3IP2	PTGES3	FAM181A
TPST1	TMEM218	PRPF4B	RNASE4
3-Mar	TCTN1	PDIA4	GMPR
CD163	SNTB1	PCBD1	AHNAK
FOS	SLC9A9	PAPOLA	MAOB
SERPINA3	SLC2A10	P4HA2	PRRX1
CCL2	SLC1A1	NMRAL1	TGIF1
CD44	SEC11A	NAT6	PLSCR4
JUNB	RSPH1	MXD1	SYNC
JUN	RHOBTB3	MRPS6	APLNR
CXCR4	RFXANK	MRPS16	FAM189A2
LZTS1	RFX2	MANF	ANXA1
ZFP36L1	PRDX6	LMAN2L	DTNA
GYG2	PRCP	KHDC4	SLC14A1
CHST6	PMP2	ITCH	CD99
KCNIP1	PLTP	IRF2BP2	MGST1
SPARC	PLEKHA7	IFRD1	ACKR3
TPD52L1	PLCE1	HSPH1	ANXA2
ZFP36	PLCD1	HSPD1	GRAMD2B
S100A10	PHGDH	HSPA8	WLS
CSPG5	PDLIM3	HSPA4L	ECM2
GADD45G	PAX6	HSPA1L	C1orf87
FXYD7	PABPC1	HSP90B1	BCAR3
SYTL4	OFD1	GTF2E2	TJP2
SLC11A1	ODC1	GPN2	CSRP2
VASN	NTRK2	FXR1	CYBRD1
HVCN1	NMB	FKBP4	IRX3
ITPKB	NFIA	E4F1	MATN2
EFHD2	NEK11	DNAJB4	SSPN
C21orf62	NEK1	DNAJB11	RARRES3
MAPK4	MYO5C	DNAJA1	BBOX1
MYBPC1	MSN	DEDD2	CAPS
LYVE1	IQSEC2	CKS2	CFAP300
ANGPT1	MAPRE1	CHORDC1	EFEMP1
GJA1	LTBP3	CHMP6	GOLIM4
SORBS1	LRRC23	CES2	SOX9
RASL12	IQCK	CD2BP2	DYNLRB2
AQP1	IL17D	CCT3	AEBP1
DUSP1	HSPB6	CCDC117	SLC47A2
SERPINA5	HSDL2	CACYBP	ITGB4
CA10	HEPH	AHSA1
DDR2	GORASP1
SEMA5A	FXYD1
C11orf96	FRMPD2
RANBP3L	FGF2
PALLD	ERLIN2
SLC7A2	ERBB2
CCDC3	EPB41L5
BAG3	EMP3
MKX	DPYSL3
ARPP21	DNALI1
ASPHD1	DNAH9
HILPDA	CTPS2
AKR1C3	CRLF1
TNNT2	COMT
EFCAB1	CNPY4
GADD45B	CNN3
SRGN	CLN5
BTBD17	CDC42EP4
ANGPTL4	CCDC81
ALDH1A2	C9orf24
PDE1B	C6orf52
STXBP6	C22orf15
MCL1	ANTXR2
NCALD	ANTXR1
CXCL14	ANKRD35
RARRES2	ANG
C9orf135	AKR7A2
CPVL	AK1
YBX3	AHCYL1
CEBPD	AGT
S100A4	ADD3
ADRA1B
SRPX
RNF112
ADM
SLC35F1
GAD1
RHBDL3
CYR61
SLC39A12
MATK
CACNG2
CHRNA1
SLC47A1
C11orf88
CPLX1
TMIE
GALNT15
ADCY1
HLA-DQA1
IGFBP7-AS1
BCL11A
FHL2
SLC16A9
RGS4
SFRP2
CALB2
CAPSL
PTPRT
SV2A
ZNF365
FAM183A
COL8A1
CPLX2
KCNT1
SPAG6
KCNQ3
DLGAP2
FABP5
CARMIL2
ABCA1
ALOX5AP
PACSIN1
DEPP1
CD24
DAAM1
HBB
TSPAN7
GAD2
RAB26
FGF12
CXCL8
RAP1GAP2
GRP
CALY
CYP4X1
SLCO4A1
CARNS1
GLDN
PRDM8
LINC01094
PCP4
CDKN1A
BEX1
ATP6V1G2
GRM1
ANO3
PDYN
NSG2
SCGN
AQP4
VIP
PNKD
GRIA2
CHI3L2
NEFL
HBA2
FLRT3
CHGA
GABRG2
NECAB1
NSG1
RALYL
PIANP
OPCML
CHGB
PCDH20
SST
ANKRD37
INA
CNR1
SYT13
VSNL1
CPNE4
SYT4
BCL11B
SNCB
